# Supplementary material for: Integrated Microbiota and Metabolomics Analysis of Candida utilis CU-3 Solid-State Fermentation Effects on Cottonseed Hull-Based Feed
Source: Microorganisms. 2025 Jun 13;13(6):1380. doi: 10.3390/microorganisms13061380 (PMC12196524; doi:10.3390/microorganisms13061380)
Supplement: Supplementary file 1 [file microorganisms-13-01380-s001.zip]

Archive with 1 entries (1 files):
- microorganisms-3638646-supplementary.pdf
